# Supplementary material for: Research on the Electron Structure and Antimicrobial Properties of Mandelic Acid and Its Alkali Metal Salts
Source: Int J Mol Sci. 2023 Feb 4;24(4):3078. doi: 10.3390/ijms24043078 (PMC9962254; doi:10.3390/ijms24043078)
Supplement: Supplementary file 1 [file ijms-24-03078-s001.zip]

Archive with 1 entries (1 files):
- ijms-2177896-supplementary.pdf
